# Supplementary material for: CyAbrB2 is a nucleoid-associated protein in Synechocystis controlling hydrogenase expression during fermentation
Source: eLife. 2024 Sep 2;13:RP94245. doi: 10.7554/eLife.94245 (PMC11368403; doi:10.7554/eLife.94245)
Supplement: Source data 1. [file elife-94245-data1.zip]

Archive with 24 entries (22 files):
- original_images/
- __MACOSX/._original_images
- original_images/.DS_Store
- __MACOSX/original_images/._.DS_Store
- original_images/Figure3-figure supplement 3.pptx
- __MACOSX/original_images/._Figure3-figure supplement 3.pptx
- original_images/Figure7-figure supplement 2/
- original_images/Figure5-figure supplement 1.tif
- __MACOSX/original_images/._Figure5-figure supplement 1.tif
- original_images/Figure5-figure supplement 2.tif
- __MACOSX/original_images/._Figure5-figure supplement 2.tif
- original_images/WB_for_Figure3-figure supplement 2.jpg
- __MACOSX/original_images/._WB_for_Figure3-figure supplement 2.jpg
- original_images/Figure7-figure supplement 2/240317_3C_nifJ_chk_2.jpg
- __MACOSX/original_images/Figure7-figure supplement 2/._240317_3C_nifJ_chk_2.jpg
- original_images/Figure7-figure supplement 2/240317_3C_nifJ_chk_3.jpg
- original_images/Figure7-figure supplement 2/240317_3C_nifJ_chk_1.jpg
- __MACOSX/original_images/Figure7-figure supplement 2/._240317_3C_nifJ_chk_1.jpg
- original_images/Figure7-figure supplement 2/240317_3C_nifJ_chk_4.jpg
- __MACOSX/original_images/Figure7-figure supplement 2/._240317_3C_nifJ_chk_4.jpg
- original_images/Figure7-figure supplement 2/230720_3C_hox_chk3.jpg
- original_images/Figure7-figure supplement 2/230720_3C_hox_chk2.jpg
- original_images/Figure7-figure supplement 2/230720_3C_hox_chk1.jpg
- original_images/Figure7-figure supplement 2/230720_3C_hox_chk4.jpg
